# Supplementary material for: A New Derivative of Retro-2 Displays Antiviral Activity against Respiratory Syncytial Virus
Source: Int J Mol Sci. 2023 Dec 28;25(1):415. doi: 10.3390/ijms25010415 (PMC10778932; doi:10.3390/ijms25010415)
Supplement: Supplementary file 1 [file ijms-25-00415-s001.zip]

Archive with 1 entries (1 files):
- ijms-2708916-supplementary.pdf
